# Supplementary material for: Changes in Fecal Short-Chain Fatty Acids in IBS Patients and Effects of Different Interventions: A Systematic Review and Meta-Analysis
Source: Nutrients. 2024 May 31;16(11):1727. doi: 10.3390/nu16111727 (PMC11174707; doi:10.3390/nu16111727)
Supplement: Supplementary file 1 [file nutrients-16-01727-s001.zip]

Archive with 1 entries (1 files):
- nutrients-3021610-supplementary.pdf
